# Supplementary material for: Characteristics of Cohesin Mutation in Acute Myeloid Leukemia and Its Clinical Significance
Source: Front Oncol. 2021 Apr 13;11:579881. doi: 10.3389/fonc.2021.579881 (PMC8076553; doi:10.3389/fonc.2021.579881)
Supplement: Supplementary file 1 [file Table_1.xlsx]

## Sheet: Total AML
Frequency of cohesin mutation in AML
NO.	AML number.	STAG2 mutation number	RAD21 mutation number	SMC1A mutation number	SMC3 mutation number	Total mutation number	Percentage Sum of four cohesin subunits	Refs.
1	157	10	7	2	1	20	0.121	Kon et al., 2013
2	200	7	5	7	7	26	0.13	Cancer Genome 2013
3	450	23	11	5	14	53	0.1178	Thota et al., 2014
4	389	5	4	2	5	16	0.0411	Thol et al., 2014
5	197	10	4	5	4	23	0.1167	Kihara et al., 2014
6	194	22	6	7	4	34	0.1753	Lindsley et al., 2015
7	165	NA	7	7	4	18	0.109	Faber et al., 2016
8	204	3	8	NA	6	17	0.083	Shiba et al., 2016
9	215	1	8	5	5	19	0.0884	Duployez r et al., 2016
10	1540	51	40	NA	NA	91	0.059	Papaemmanuil et al., 2016
11	664	40	35	12	33	110	0.168	Metzeler et al., 2016
12	391	12	15	8	2	37	0.095	Tsai et al., 2017
13	331	10	18	13	5	45	0.136	Christen et al., 2019
Total percentage Occurrence/ total samples (% frequency)	5097	194/4931 (3.93%)	168/5097 (3.29%)	73/3557 (2.05%)	90/3557 (2.56%)		0.1183

## Sheet: Age
Frequency of cohesin mutation in AML with different age groups											Frequency of cohesin mutation in t(8;21) AML
NO.	AML Number.	STAG2 mutation number	RAD21 mutation number	SMC1A mutation number	SMC3 mutation number	Total mutation number	Percentage Sum of four cohesin subunits	Refs.			NO.	t(8;21) AML Number	STAG2 mutation number	RAD21 mutation number	SMC1A mutation number	SMC3 mutation number	Total mutation number	Percentage Sum of four cohesin subunits	Refs.
Pediatric AML											2	7	0	1	1	1	3	0.429	Cancer Genome 2013
7	87	NA	5	4	3		0.1379	Faber et al., 2016			7	85		7	7	4	18	0.212	Faber et al., 2016
8	204	3	8	NA	6		0.0833	Shiba et al., 2016			8	55	NA	2		4	6	0.1091	Shiba et al., 2016
9	73	1	3	2	2		0.1096	Duployez r et al., 2016			9	106	1	8	5	5	19	0.1792	Duployezr et al., 2016
Total percentage Occurrence/ total samples (% frequency)	363	4/277(1.44%)	16/363 (4.41%)	6/160 (3.75%)	11/363 (3.03%)		0.1263				10	60	NA	7	NA	NA	7	0.11	Papaemmanuil et al., 2016
Adult AML											12	38	NA	6	NA	NA	6	0.162	Tsai et al., 2017
2	200	7	5	7	7		0.13	Cancer Genome 2013			13	331	10	18	13	5	45	0.136	Christen et al., 2019
3	450	23	11	5	14		0.1178	Thota et al., 2014			14	130	3	17	8	11	39	0.3	Opatz et al., 2020
4	389	5	4	2	5		0.0411	Thol et al., 2014			Total percentage Occurrence/ total samples (% frequency)	812	14/574 (2.4%)	66/752 (8.13%)	34/659 (5.16%)	30/717 (4.18%)		0.1987
5	197	10	4	5	4		0.1168	Kihara et al., 2014
6	194	22	6	7	4		0.1753	Lindsley et al., 2015
7	78	NA	2	3	1		0.0769	Faber et al., 2016
9	142	0	5	3	3		0.0775	Duployez r et al., 2016
10	1540	51	40	NA	NA	NA	0.059	Papaemmanuil et al., 2016
11	664	40	35	12	33		0.168	Metzeler et al., 2016
12	391	12	15	8	2		0.0946	Tsai et al., 2017
13	331	10	18	13	5		0.136	Christen et al., 2019			Frequency of cohesin mutation in t(8;21) AML with different age groups
Total percentage Occurrence/ total samples (% frequency)	4576	180/4498 (4.00%)	145/4576 (0.98%)	65/3036 (2.14%)	78/3036 (2.57%)		0.0969				NO.	t(8;21) AML number	STAG2 mutation number	RAD21 mutation number	SMC1A mutation number	SMC3 mutation number	Total mutation number	Percentage Sum of four cohesin subunits	Refs.
											Pediatric t(8;21) AML
											7	46	NA	5	4	3	12	0.2609	Faber et al., 2016
											8	55	NA	2	NA	4	6	0.1091	Shiba et al., 2016
											9	43	1	3	2	2	8	0.186	Duployez r et al., 2016
											Total percentage Occurrence/ total samples (% frequency)	144	1/43 (2.33%)	10/144 (6.94%)	6/89 (6.74%)	9/144 (6.25%)		0.2226
											Adult t(8;21) AML
											2	7	0	1	1	1	3	0.429	Cancer Genome 2013
											7	39		2	3	1	6	0.1538	Faber et al., 2016
											9	63	0	5	3	3	11	0.1748	Duployezr et al., 2016
											10	60	NA	7	NA	NA	7	0.1167	Papaemmanuil et al., 2016
											12	38	NA	6	NA	NA	6	0.1579	Tsai et al., 2017
											13	331	10	18	13	5	45	0.136	Christen et al., 2019
											14	130	3	17	8	11	39	0.3	Opatz et al., 2020
											Total percentage Occurrence/ total samples (% frequency)	668	13/531 (2.45%)	56/668 (8.38%)	28/570 (4.91%)	21/570 (3.68%)		0.1942

## Sheet: Chromosomal abnormality
Frequency of cohesin mutation in different Chromosomal abnormalities
NO.	t(8;21) AML number	STAG2 mutation number	RAD21 mutation number	SMC1A mutation number	SMC3 mutation number	Total mutation number	Percentage Sum of four cohesin subunits	Refs.
2	7	0	1	1	1	3	0.429	Cancer Genome 2013
7	85	NA	7	7	4		0.212	Faber et al., 2016
8	55	NA	2	NA	4		0.1091	Shiba et al., 2016
9	106	1	8	5	5		0.1792	Duployezr et al., 2016
10	60	NA	7	NA	NA		0.11	Papaemmanuil et al., 2016
12	38	NA	6	NA	NA		0.162	Tsai et al., 2017
13	331	10	18	13	5		0.136	Christen et al., 2019
14	130	3	17	8	11		0.3	Opatz et al., 2020
Total percentage Occurrence/ total samples (% frequency)	812	14/574 (2.4%)	66/752 (8.13%)	34/659 (5.16%)	30/717 (4.18%)		0.1987
NO.	inv16 number	STAG2 mutation number	RAD21 mutation number	SMC1A mutation number	SMC3 mutation number	Total mutation number	Percentage Sum of four cohesin subunits	Refs.
2	12	0	0	0	0	0	0	Cancer Genome 2013
5	14	0	0	0	0	0	0	Kihara et al., 2014
7	80	NA	0	0	0	0	0	Faber et al., 2016
9	109	0	0	0	0	0	0	Duployezr et al., 2016
12	17	0	0	0	0	0	0	Tsai et al., 2017
14	162	0	1	2	3	6	0.0372	Opatz et al., 2020
Total percentage Occurrence/ total samples (% frequency)	394	0	1/394 (0.25%)	2 (0.51%)	3/394 (0.76%)		0.0152
NO.	11q23 number	STAG2 mutation number	RAD21 mutation number	SMC1A mutation number	SMC3 mutation number	Total mutation number	Percentage Sum of four cohesin subunits	Refs.
2	11	0	0	1	0	1	0.0909	Cancer Genome 2013
8	27	1	1	NA	1		0.1111	Shiba et al., 2016
15	47	0	0	0	0		0	Andersson et al., 2015
Total percentage Occurrence/ total samples (% frequency)	85	1/85 (1.18%)	1/85 (1.18%)	1/58 (1.72)	1/85 (1.18%)		0.0524
NO.	t(15,17) number	STAG2 mutation number	RAD21 mutation number	SMC1A mutation number	SMC3 mutation number	Total mutation number	Percentage Sum of four cohesin subunits	Refs.
2	20	0	0	0	0	0	0	Cancer Genome 2013
16	153	0	0	0	0	0	0	Madan et al., 2016
Total percentage Occurrence/ total samples (% frequency)	173	0	0	0	0	0	0
NO.	Normal number	STAG2 mutation number	RAD21 mutation number	SMC1A mutation number	SMC3 mutation number	Total mutation number	Percentage Sum of four cohesin subunits	Refs.
2	92	5	3	4	4	16	17.39	Cancer Genome 2013
8	40	2	0	0	0		0.05	Shiba et al., 2016
12	185	NA	NA	NA	NA	21	0.1135	Tsai et al., 2017
Total percentage Occurrence/ total samples (% frequency)	317	7/132 (5.3%)	3/132 (2.27%)	4/132 (3.03%)	4/132 (3.03%)		0.136
				1
NO.	Complex number	STAG2 mutation number	RAD21 mutation number	SMC1A mutation number	SMC3 mutation number	Total mutation number	Percentage Sum of four cohesin subunits	Refs.
2	24	0	0	0	1	1	0.0417	Cancer Genome 2013
12	43	0	0	0	0	0	0	Tsai et al., 2017
Total percentage Occurrence/ total samples (% frequency)	67	0	0	0	1/67 (1.49%)		0.0149

## Sheet: Gender
Frequency of cohesin mutation in different gender
NO.	Male number	STAG2 mutation number	RAD21 mutation number	SMC1A mutation number	SMC3 mutation number	Total mutation number	Percentage Sum of four cohesin subunits	Refs.
2	108	3	3	6	3	15	0.138889	Cancer Genome 2013
4	198	3	3	2	1	9	0.0454545	Thol et al., 2014
8	111	2	6	NA	2	10	0.0900901	Shiba et al., 2016
12	217	NA	NA	NA	NA	23	0.105991	Tsai et al., 2017
Total percentage Occurrence/ total samples (% frequency)	634	8/417 (1.92%)	12/417 (2.88%)	8/306 (2.61%)	6/417 (1.44%)		0.0885
NO.	Female number	STAG2 mutation number	RAD21 mutation number	SMC1A mutation number	SMC3 mutation number	Total mutation number	Percentage Sum of four cohesin subunits	Refs.
2	92	4	2	1	4	11	0.1195	Cancer Genome 2013
4	190	2	1	0	4	7	0.0368421	Thol et al., 2014
8	93	1	2	NA	4	7	0.0752688	Shiba et al., 2016
12	174	NA	NA	NA	NA	14	0.0804598	Tsai et al., 2017
Total percentage Occurrence/ total samples (% frequency)	549	7/375 (1.87%)	5/375 (1.33%)	1/375 (0.27%)	12/375 (3.2%)		0.0667

## Sheet: FAB-subtype
Frequency of cohesin mutation in different FAB types
NO.	M0 number	STAG2 mutation number	RAD21 mutation number	SMC1A mutation number	SMC3 mutation number	Total mutation number	Percentage Sum of four cohesin subunits	Refs.
2	19	1	0	1	0	2	0.105263	Cancer Genome 2013
4	7	0	0	0	0	0	0	Thol et al., 2014
8	5	0	0	NA	0	0	0	Shiba et al., 2016
Total percentage Occurrence/ total samples (% frequency)	31	1/31 (3.23%)	0	1/26 (3.83%)	0		0.0707
NO.	M1 number	STAG2 mutation number	RAD21 mutation number	SMC1A mutation number	SMC3 mutation number	Total mutation number	Percentage Sum of four cohesin subunits	Refs.
2	46	3	0	2	2	7	0.152174	Cancer Genome 2013
4	67	2	1	2	1	6	0.0895522	Thol et al., 2014
8	25	0	1	NA	0	1	0.04	Shiba et al., 2016
Total percentage Occurrence/ total samples (% frequency)	113	5/113 (3.62%)	2/113 (1.45%)	4/113 (3.54%)	3/113 (2.17%)		10.79%%
NO.	M2 number	STAG2 mutation number	RAD21 mutation number	SMC1A mutation number	SMC3 mutation number	Total mutation number	Percentage Sum of four cohesin subunits	Refs.
2	44	3	4	2	3	12	0.272727	Cancer Genome 2013
4	95	0	1	0	2	3	0.0315789	Thol et al., 2014
8	58	1	3	NA	3	7	0.12069	Shiba et al., 2016
Total percentage Occurrence/ total samples (% frequency)	197	4/197 (2.03%)	8/197 (4.06%)	2/139 (1.44%)	8/197 (4.06%)		0.1159
NO.	M4 number	STAG2 mutation number	RAD21 mutation number	SMC1A mutation number	SMC3 mutation number	Total mutation number	Percentage Sum of four cohesin subunits	Refs.
2	41		1	1	1		0.0731707	Cancer Genome 2013
4	118	3	1		1		0.0423729	Thol et al., 2014
8	30			NA	1		0.0333333	Shiba et al., 2016
Total percentage Occurrence/ total samples (% frequency)	189	3/189 (1.59%)	2/189 (1.06%)	1/159 (0.63%)	3/189 (1.59%)		0.0486
NO.	M5 number	STAG2 mutation number	RAD21 mutation number	SMC1A mutation number	SMC3 mutation number	Total mutation number	Percentage Sum of four cohesin subunits	Refs.
2	22			1	1	2	0.0909091	Cancer Genome 2013
4	58		1		1	2	0.0344828	Thol et al., 2014
8	46		4	NA	1	5	0.108696	Shiba et al., 2016
Total percentage Occurrence/ total samples (% frequency)	126	0	5/126 (3.97%)	1/80 (1.25%)	3/126 (2.38%)		0.076
NO.	M6 number	STAG2 mutation number	RAD21 mutation number	SMC1A mutation number	SMC3 mutation number	Total mutation number	Percentage Sum of four cohesin subunits	Refs.
2	3	0	0	0	0	0	0	Cancer Genome 2013
4	6	0	0	0	0	0	0	Thol et al., 2014
8	4	2		NA	0	0	0.5	Shiba et al., 2016
Total percentage Occurrence/ total samples (% frequency)	13	2/13 (15.38%)	0	0	0		0.1538
NO.	M7 number	STAG2 mutation number	RAD21 mutation number	SMC1A mutation number	SMC3 mutation number	Total mutation number	Percentage Sum of four cohesin subunits	Refs.
2	3	0	0	0	0	0	0	Cancer Genome 2013
4	3	0	0	0	0	0	0	Thol et al., 2014
8	12	0	0	NA	0	0	0	Shiba et al., 2016
Total percentage Occurrence/ total samples (% frequency)	18	0	0	0	0	0	0
NO.	NA/Other number	STAG2 mutation number	RAD21 mutation number	SMC1A mutation number	SMC3 mutation number	Total mutation number	Percentage Sum of four cohesin subunits	Refs.
2	2	0	0	0	0	0	0	Cancer Genome 2013
4	18	0	0	0	0	0	0	Thol et al., 2014
8	23	0	0	0	1		0.0434783	Shiba et al., 2016
Total percentage Occurrence/ total samples (% frequency)	43	0	0	0	1/43 (2.33%)		0.0233

## Sheet: Cytogenetic risk
Frequency of cohesin mutation in different Cytogenetic risk
NO.	Favorable number	STAG2 mutation number	RAD21 mutation number	SMC1A mutation number	SMC3 mutation number	Total mutation number	Percentage Sum of four cohesin subunits	Refs.
2	37	0	1	1	1	3	0.0810811	Cancer Genome 2013
4	61	0	0	1	0	1	0.0163934	Thol et al., 2014
Total percentage Occurrence/ total samples (% frequency)		0	1/98 (0.10%)	2/98 (2.04%)	1/98 (0.10%)		0.0224
NO.	Intermediate number	STAG2 mutation number	RAD21 mutation number	SMC1A mutation number	SMC3 mutation number	Total mutation number	Percentage Sum of four cohesin subunits	Refs.
2	115	6	4	5	5	20	0.173913	Cancer Genome 2013
4	274	4	4	1	3	12	0.0437956	Thol et al., 2014
Total percentage Occurrence/ total samples (% frequency)		10/389 (2.54%)	8/389 (2.06%)	6/389 (1.54%)	8/389 (2.06%)		8.23%%
NO.	Unfavorable number	STAG2 mutation number	RAD21 mutation number	SMC1A mutation number	SMC3 mutation number	Total mutation number	Percentage Sum of four cohesin subunits	Refs.
2	43	0	0	1	1	2		Cancer Genome 2013
4	48	1	0	0	2	3		Thol et al., 2014
Total percentage Occurrence/ total samples (% frequency)		1/91 (1.10%)	0	1/91 (1.10%)	3/91 (3.30%)		5.49%%

## Sheet: Diagnosis type
Frequency of cohesin mutation in different diagnosis types
NO.	de novo AML number	STAG2 mutation number	RAD21 mutation number	SMC1A mutation number	SMC3 mutation number	Total mutation number	Percentage Sum of four cohesin subunits	Refs.
2	200	7	5	7	7	26	0.13	Cancer Genome 2013
3	301	8	6	5	8	27	0.089701	Thota et al., 2014
4	348	5	4	2	5	16	0.045977	Thol et al., 2014
8	204	3	8	NA	6	17	0.0833333	Shiba et al., 2016
Total percentage Occurrence/ total samples (% frequency)		23/1053 (2.18%)	23/1053 (2.18%)	14/849 (1.65%)	26/1053 (2.47%)		0.0849
NO.	sAML number	STAG2 mutation number	RAD21 mutation number	SMC1A mutation number	SMC3 mutation number	Total mutation number	Percentage Sum of four cohesin subunits	Refs.
3	149	15	5	0	6	26	0.174497	Thota et al., 2014
4	41	0	0	0	0	0	0	Thol et al., 2014
6	93	3	2	3	2	10	0.107527	Lindsley et al., 2015
Total percentage Occurrence/ total samples (% frequency)		18/283 (6.36%)	7/283 (2.47%)	3/283 (1.06%)	8/283(2.83%)		12.72%%
NO.	tAML number	STAG2 mutation number	RAD21 mutation number	SMC1A mutation number	SMC3 mutation number	Total mutation number	Percentage Sum of four cohesin subunits	Refs.
6	101	23	4	3	2	29	0.287129	Lindsley et al., 2015
Total percentage Occurrence/ total samples (% frequency)		19/101 (18.81%)	4/101 (3.96%)	3/101 (2.97%)	2/101 (1.98%)		0.2871
